# Supplementary material for: Two-By-One model of cytoplasmic incompatibility: Synthetic recapitulation by transgenic expression of cifA and cifB in Drosophila
Source: PLoS Genet. 2019 Jun 26;15(6):e1008221. doi: 10.1371/journal.pgen.1008221 (PMC6594578; doi:10.1371/journal.pgen.1008221)
Supplement: S1 Table — (XLSX) [file pgen.1008221.s001.xlsx]

## Sheet: Table S1
Table S1. P-values associated with all statistical comparisons made in main and supporting information figures.
Figure	Comparison	p-value	Test
Fig. 2A	[M;+]nos-gal4-tubulin;wt x [F;-]wt vs [M;-]nos-gal4-tubulin;cifA;cifB x [F;-]wt	0.1198	Kruskal Wallis with Dunn's correction
	[M;+]nos-gal4-tubulin;wt x [F;-]wt vs [M;-]nos-gal4-tubulin;cifA;cifB x [F;+]wt	<0.0001	Kruskal Wallis with Dunn's correction
	[M;+]nos-gal4-tubulin;wt x [F;-]wt vs [M;-]nos-gal4:VP16;cifA;cifB x [F;-]wt	>0.9999	Kruskal Wallis with Dunn's correction
	[M;+]nos-gal4-tubulin;wt x [F;-]wt vs [M;-]nos-gal4:VP16;cifA;cifB x [F;+]wt	<0.0001	Kruskal Wallis with Dunn's correction
	[M;-]nos-gal4-tubulin;cifA;cifB x [F;-]wt vs [M;-]nos-gal4-tubulin;cifA;cifB x [F;+]wt	0.0005	Kruskal Wallis with Dunn's correction
	[M;-]nos-gal4-tubulin;cifA;cifB x [F;-]wt vs [M;-]nos-gal4:VP16;cifA;cifB x [F;-]wt	0.0002	Kruskal Wallis with Dunn's correction
	[M;-]nos-gal4-tubulin;cifA;cifB x [F;-]wt vs [M;-]nos-gal4:VP16;cifA;cifB x [F;+]wt	0.0002	Kruskal Wallis with Dunn's correction
	[M;-]nos-gal4-tubulin;cifA;cifB x [F;+]wt vs [M;-]nos-gal4:VP16;cifA;cifB x [F;-]wt	<0.0001	Kruskal Wallis with Dunn's correction
	[M;-]nos-gal4-tubulin;cifA;cifB x [F;+]wt vs [M;-]nos-gal4:VP16;cifA;cifB x [F;+]wt	>0.9999	Kruskal Wallis with Dunn's correction
	[M;-]nos-gal4:VP16;cifA;cifB x [F;-]wt vs [M;-]nos-gal4:VP16;cifA;cifB x [F;+]wt	<0.0001	Kruskal Wallis with Dunn's correction
Fig. 2B	[M;-]nos-gal4-tubulin;cifA;cifB cifA expression vs [M;-]nos-gal4:VP16;cifA;cifB cifA expression	0.0157	Mann-Whitney U
Fig. 2C	[M;-]nos-gal4-tubulin;cifA;cifB cifB expression vs [M;-]nos-gal4:VP16;cifA;cifB cifB expression	0.0202	Mann-Whitney U
Fig. 3A	[M;+]nos-gal4-tubulin;wt x [F;-]otu-GAL4:VP16;wt vs [M;+]nos-gal4-tubulin;wt x [F;-]otu-GAL4:VP16;cifA	0.0051	Kruskal Wallis with Dunn's correction
	[M;+]nos-gal4-tubulin;wt x [F;-]otu-GAL4:VP16;wt vs [M;+]nos-gal4-tubulin;wt x [F;-]nos-GAL4:VP16;wt	>0.9999	Kruskal Wallis with Dunn's correction
	[M;+]nos-gal4-tubulin;wt x [F;-]otu-GAL4:VP16;wt vs [M;+]nos-gal4-tubulin;wt x [F;-]nos-GAL4:VP16;cifA	<0.0001	Kruskal Wallis with Dunn's correction
	[M;+]nos-gal4-tubulin;wt x [F;-]otu-GAL4:VP16;cifA vs [M;+]nos-gal4-tubulin;wt x [F;-]nos-GAL4:VP16;wt	0.0576	Kruskal Wallis with Dunn's correction
	[M;+]nos-gal4-tubulin;wt x [F;-]otu-GAL4:VP16;cifA vs [M;+]nos-gal4-tubulin;wt x [F;-]nos-GAL4:VP16;cifA	0.0491	Kruskal Wallis with Dunn's correction
	[M;+]nos-gal4-tubulin;wt x [F;-]nos-GAL4:VP16;wt vs [M;+]nos-gal4-tubulin;wt x [F;-]nos-GAL4:VP16;cifA	<0.0001	Kruskal Wallis with Dunn's correction
Fig. 3B	[F;-]otu-GAL4:VP16;cifA cifA expression vs [F;-]nos-GAL4:VP16;cifA cifA expression	<0.0001	Mann-Whitney U
Fig. 4	[M;+]wt x [F;-]nos-GAL4:VP16;wt vs[M;-]nos-GAL4:VP16;cifA;cifB x [F;-]nos-GAL4:VP16;wt	>0.9999	Kruskal Wallis with Dunn's correction
	[M;+]wt x [F;-]nos-GAL4:VP16;wt vs [M;-]nos-GAL4:VP16;cifA;cifB x [F;-]nos-GAL4:VP16;cifA	<0.0001	Kruskal Wallis with Dunn's correction
	[M;+]wt x [F;-]nos-GAL4:VP16;wt vs [M;-]nos-GAL4:VP16;cifA;cifB x [F;-]nos-GAL4:VP16;cifB	>0.9999	Kruskal Wallis with Dunn's correction
	[M;+]wt x [F;-]nos-GAL4:VP16;wt vs [M;-]nos-GAL4:VP16;cifA;cifB x [F;-]nos-GAL4:VP16;cifA;cifB	0.0024	Kruskal Wallis with Dunn's correction
	[M;+]wt x [F;-]nos-GAL4:VP16;wt vs [M;-]nos-GAL4:VP16;cifA;cifB x [F;+]wt	0.0141	Kruskal Wallis with Dunn's correction
	[M;+]wt x [F;-]nos-GAL4:VP16;wt vs [M;+]wt x [F;-]nos-GAL4:VP16;cifA	0.004	Kruskal Wallis with Dunn's correction
	[M;+]wt x [F;-]nos-GAL4:VP16;wt vs [M;+]wt x [F;+]wt	0.01	Kruskal Wallis with Dunn's correction
	[M;-]nos-GAL4:VP16;cifA;cifB x [F;-]nos-GAL4:VP16;wt vs [M;-]nos-GAL4:VP16;cifA;cifB x [F;-]nos-GAL4:VP16;cifA	<0.0001	Kruskal Wallis with Dunn's correction
	[M;-]nos-GAL4:VP16;cifA;cifB x [F;-]nos-GAL4:VP16;wt vs [M;-]nos-GAL4:VP16;cifA;cifB x [F;-]nos-GAL4:VP16;cifB	>0.9999	Kruskal Wallis with Dunn's correction
	[M;-]nos-GAL4:VP16;cifA;cifB x [F;-]nos-GAL4:VP16;wt vs [M;-]nos-GAL4:VP16;cifA;cifB x [F;-]nos-GAL4:VP16;cifA;cifB	<0.0001	Kruskal Wallis with Dunn's correction
	[M;-]nos-GAL4:VP16;cifA;cifB x [F;-]nos-GAL4:VP16;wt vs [M;-]nos-GAL4:VP16;cifA;cifB x [F;+]wt	<0.0001	Kruskal Wallis with Dunn's correction
	[M;-]nos-GAL4:VP16;cifA;cifB x [F;-]nos-GAL4:VP16;wt vs [M;+]wt x [F;-]nos-GAL4:VP16;cifA	<0.0001	Kruskal Wallis with Dunn's correction
	[M;-]nos-GAL4:VP16;cifA;cifB x [F;-]nos-GAL4:VP16;wt vs [M;+]wt x [F;+]wt	<0.0001	Kruskal Wallis with Dunn's correction
	[M;-]nos-GAL4:VP16;cifA;cifB x [F;-]nos-GAL4:VP16;cifA vs [M;-]nos-GAL4:VP16;cifA;cifB x [F;-]nos-GAL4:VP16;cifB	<0.0001	Kruskal Wallis with Dunn's correction
	[M;-]nos-GAL4:VP16;cifA;cifB x [F;-]nos-GAL4:VP16;cifA vs [M;-]nos-GAL4:VP16;cifA;cifB x [F;-]nos-GAL4:VP16;cifA;cifB	>0.9999	Kruskal Wallis with Dunn's correction
	[M;-]nos-GAL4:VP16;cifA;cifB x [F;-]nos-GAL4:VP16;cifA vs [M;-]nos-GAL4:VP16;cifA;cifB x [F;+]wt	>0.9999	Kruskal Wallis with Dunn's correction
	[M;-]nos-GAL4:VP16;cifA;cifB x [F;-]nos-GAL4:VP16;cifA vs [M;+]wt x [F;-]nos-GAL4:VP16;cifA	>0.9999	Kruskal Wallis with Dunn's correction
	[M;-]nos-GAL4:VP16;cifA;cifB x [F;-]nos-GAL4:VP16;cifA vs [M;+]wt x [F;+]wt	0.4176	Kruskal Wallis with Dunn's correction
	[M;-]nos-GAL4:VP16;cifA;cifB x [F;-]nos-GAL4:VP16;cifB vs [M;-]nos-GAL4:VP16;cifA;cifB x [F;-]nos-GAL4:VP16;cifA;cifB	<0.0001	Kruskal Wallis with Dunn's correction
	[M;-]nos-GAL4:VP16;cifA;cifB x [F;-]nos-GAL4:VP16;cifB vs [M;-]nos-GAL4:VP16;cifA;cifB x [F;+]wt	<0.0001	Kruskal Wallis with Dunn's correction
	[M;-]nos-GAL4:VP16;cifA;cifB x [F;-]nos-GAL4:VP16;cifB vs [M;+]wt x [F;-]nos-GAL4:VP16;cifA	<0.0001	Kruskal Wallis with Dunn's correction
	[M;-]nos-GAL4:VP16;cifA;cifB x [F;-]nos-GAL4:VP16;cifB vs [M;+]wt x [F;+]wt	<0.0001	Kruskal Wallis with Dunn's correction
	[M;-]nos-GAL4:VP16;cifA;cifB x [F;-]nos-GAL4:VP16;cifA;cifB vs [M;-]nos-GAL4:VP16;cifA;cifB x [F;+]wt	>0.9999	Kruskal Wallis with Dunn's correction
	[M;-]nos-GAL4:VP16;cifA;cifB x [F;-]nos-GAL4:VP16;cifA;cifB vs [M;+]wt x [F;-]nos-GAL4:VP16;cifA	>0.9999	Kruskal Wallis with Dunn's correction
	[M;-]nos-GAL4:VP16;cifA;cifB x [F;-]nos-GAL4:VP16;cifA;cifB vs [M;+]wt x [F;+]wt	>0.9999	Kruskal Wallis with Dunn's correction
	[M;-]nos-GAL4:VP16;cifA;cifB x [F;+]wt vs [M;+]wt x [F;-]nos-GAL4:VP16;cifA	>0.9999	Kruskal Wallis with Dunn's correction
	[M;-]nos-GAL4:VP16;cifA;cifB x [F;+]wt vs [M;+]wt x [F;+]wt	>0.9999	Kruskal Wallis with Dunn's correction
	[M;+]wt x [F;-]nos-GAL4:VP16;cifA vs [M;+]wt x [F;+]wt	>0.9999	Kruskal Wallis with Dunn's correction
Fig. 5	[M;+]wt x [F;-]wt vs [M;-]nos-GAL4:VP16;cifA x [F;-]wt	<0.0001	Kruskal Wallis with Dunn's correction
	[M;+]wt x [F;-]wt vs [M;-]nos-GAL4:VP16;cifB x [F;-]wt	0.0002	Kruskal Wallis with Dunn's correction
	[M;+]wt x [F;-]wt vs [M;-]nos-GAL4:VP16;cifA;cifB x [F;-]wt	>0.9999	Kruskal Wallis with Dunn's correction
	[M;+]wt x [F;-]wt vs [M;-]nos-GAL4:VP16;cifA;cifB x [F;+]wt	<0.0001	Kruskal Wallis with Dunn's correction
	[M;-]nos-GAL4:VP16;cifA x [F;-]wt vs [M;-]nos-GAL4:VP16;cifB x [F;-]wt	0.1572	Kruskal Wallis with Dunn's correction
	[M;-]nos-GAL4:VP16;cifA x [F;-]wt vs [M;-]nos-GAL4:VP16;cifA;cifB x [F;-]wt	<0.0001	Kruskal Wallis with Dunn's correction
	[M;-]nos-GAL4:VP16;cifA x [F;-]wt vs [M;-]nos-GAL4:VP16;cifA;cifB x [F;+]wt	>0.9999	Kruskal Wallis with Dunn's correction
	[M;-]nos-GAL4:VP16;cifB x [F;-]wt vs [M;-]nos-GAL4:VP16;cifA;cifB x [F;-]wt	<0.0001	Kruskal Wallis with Dunn's correction
	[M;-]nos-GAL4:VP16;cifB x [F;-]wt vs [M;-]nos-GAL4:VP16;cifA;cifB x [F;+]wt	0.182	Kruskal Wallis with Dunn's correction
	[M;-]nos-GAL4:VP16;cifA;cifB x [F;-]wt vs [M;-]nos-GAL4:VP16;cifA;cifB x [F;+]wt	<0.0001	Kruskal Wallis with Dunn's correction
Fig. S1A	[M;-]nos-GAL4-tubulin;cifA;cifB cifA expression vs cifB expression	<0.0001	Linear regression
	[M;-]nos-GAL4:VP16;cifA;cifB cifA expression vs cifB expression	<0.0001	Linear regression
Fig. S1B	[M;-]nos-GAL4-tubulin;cifA;cifB cifA expression vs hatch rate	0.9307	Linear regression
	[M;-]nos-GAL4:VP16;cifA;cifB cifA expression vs hatch rate	0.6968	Linear regression
Fig. S1C	[M;-]nos-GAL4-tubulin;cifA;cifB cifB expression vs hatch rate	0.4816	Linear regression
	[M;-]nos-GAL4:VP16;cifA;cifB cifB expression vs hatch rate	0.6756	Linear regression
M = male, F = female, + = Wolbachia infected, - = Wolbachia uninfected, bold p-values = significant
