# Supplementary material for: Two-By-One model of cytoplasmic incompatibility: Synthetic recapitulation by transgenic expression of cifA and cifB in Drosophila
Source: PLoS Genet. 2019 Jun 26;15(6):e1008221. doi: 10.1371/journal.pgen.1008221 (PMC6594578; doi:10.1371/journal.pgen.1008221)
Supplement: S1 Data File — (XLSX) [file pgen.1008221.s003.xlsx]

## Sheet: Fig. 2A
Samples with fewer than 25 embryos were removed. Rationale described in methods.
Cross	% Embryonic Hatching
[M;+]nos-gal4-tubulin;wt x [F;-]wt	0	0	0	3.63636	0	10.3448	3.44828	0	0	0
[M;-]nos-gal4-tubulin;cifA;cifB x [F;-]wt	38.9474	89.1566	12.0482	39.0244	16.0494	6.75676	0	25.3731	13.6364	34.8485	15.3846	30.7692	23.4375	6.34921	38.0952	52.381	51.6129	26.3158	35.0877	40.3509	25	37.5	5.45455	47.0588	37.2549	8.33333	10.4167	34.8837	35.7143	55.2632	0	27.2727	20.6897	0	0
[M;-]nos-gal4-tubulin;cifA;cifB x [F;+]wt	95.3488	100	86.4865	94.2029	100	100	98.1481	96.2963	90.566	93.4783	97.7273	95.122	97.561	97.5	97.5	69.2308	94.7368	100	97.0588	100	100	100	76.9231
[M;-]nos-gal4:VP16;cifA;cifB x [F;-]wt	1	0	2.24719	0	3.40909	1.13636	0	0	1.19048	0	0	0	1.26582	1.33333	0	0	0	0	0	0	0	1.53846	0	0	0	1.72414	1.72414	0	0	0	0	0	0	0	0	0	0	0	0	0
[M;-]nos-gal4:VP16;cifA;cifB x [F;+]wt	100	98.7013	100	98.5714	98.5714	95.6522	98.3871	100	100	100	96.6102	100	96.5517	100	100	100	93.75	100	51.0638	76.7442	97.5	0	94.2857	100

## Sheet: Fig. 2B
Genotype	Fold expression of cifA relative to rp49
[M;-]nos-gal4-tubulin;cifA;cifB	0.010714	0.00737897	0.0105021	0.00596261	0.00519966	0.00992668	0.0132874	0.0122122	0.0123324	0.0096297	0.0098468	0.0084465	0.0124475	0.00926447
[M;-]nos-gal4:VP16;cifA;cifB	0.00569291	0.00712867	0.00645252	0.0116558	0.00734375	0.00730464	0.00841528	0.00900771	0.0062738	0.0045626	0.00944235	0.00819264	0.0100896	0.00839901	0.00754801

## Sheet: Fig. 2C
Genotype	Fold expression of cifB relative to rp49
[M;-]nos-gal4-tubulin;cifA;cifB	0.0229178	0.014772	0.0139323	0.00940279	0.0171014	0.0212892	0.0299906	0.0347347	0.0249678	0.0258016	0.0200155	0.0173295	0.0287038	0.0227827
[M;-]nos-gal4:VP16;cifA;cifB	0.00999876	0.0134589	0.0137786	0.0217604	0.0168506	0.0130944	0.0178769	0.0166663	0.0167451	0.0109081	0.0178486	0.0174179	0.0222064	0.0201036	0.0167803

## Sheet: Fig. 3A
Samples with fewer than 25 embryos were removed. Rationale described in methods.
Cross	% Embryonic Hatching
[M;+]nos-gal4-tubulin;wt x [F;-]otu-GAL4:VP16;wt	0	0	0	4.4	0	0	0	0	1.8	0	0	0	39	0	0	0	0
[M;+]nos-gal4-tubulin;wt x [F;-]otu-GAL4:VP16;cifA	88.7	97.8	87.1	86.7	86.1	0	50.7	0	100	90.9	73	0	0	88.1	96.4	60	89.1	100	72	0	63	0	0	61	95	100	94.9	66.7	0	0	68.8	0
[M;+]nos-gal4-tubulin;wt x [F;-]nos-GAL4:VP16;wt	0	10.1	98.7	98.6	0	97.1	0	0	0	0	0	0	0	0	0	0	0	0	0	0
[M;+]nos-gal4-tubulin;wt x [F;-]nos-GAL4:VP16;cifA	97	94.8	98.9	90.4	95.1	98.8	96.2	97.3	100	94.2	97.1	97.1	100	92.4	95.2	93.3	82.8	80.7	98.2	98	63.8	93.3	23.8	0	94.9	92.1	83.3	0	16.7	89.7	88

## Sheet: Fig. 3B
Genotype	Fold expression of cifA relative to rp49
[F;-]otu-GAL4:VP16;cifA	0.0140221	0.0101837	0.0296071	0.025088	0.0102506	0.0133742	0.0188412	0.0376757	0.104889	0.0301509	0.0127547	0.0485139	0.0094558	0.0483465	0.0770173
[F;-]nos-GAL4:VP16;cifA	1.17342	1.25516	0.621957	0.6784	1.15259	1.2204	1.11879	1.13327	0.660469	1.03779	0.927238	0.44565	0.721814	1.23509

## Sheet: Fig. 4
Samples with fewer than 25 embryos were removed. Rationale described in methods.
Cross	% Embryonic Hatching
[M;+]wt x [F;-]nos-GAL4:VP16;wt	24.7	35.8	8	40.5	34.6	0	2.7	26.8	97	23.9	23.1	11.1	0	9.7	4.9	35.6	51.7	49.1	88.7	25.5	0	0
[M;-]nos-GAL4:VP16;cifA;cifB x [F;-]nos-GAL4:VP16;wt	0	0	0	2.4	1.2	3.9	1.4	0	0	0	1.4	0	0	4.7	96.8	1.6	1.6	0	3.4	1.8	0	3.6	0	0	0	0	21.2	0	4.2	2.1	0	2.2	0	15.6	6.7	0	2.6	0	0	0
[M;-]nos-GAL4:VP16;cifA;cifB x [F;-]nos-GAL4:VP16;cifA	96.3	98	100	100	97.9	100	98.9	100	98.9	100	100	98.8	97.6	95.3	98.8	85.7	100	76.5	98.8	97.5	98.7	100	100	98.5	98.5	98.5	100	89.6	98.5	100	96.7	98.3	74.1	94.7	100	98	100	96.9
[M;-]nos-GAL4:VP16;cifA;cifB x [F;-]nos-GAL4:VP16;cifB	0	16.8	1	3.2	0	0	3.4	0	1.2	2.4	1.2	1.3	1.3	2.7	9.3	1.4	11	97.2	1.4	0	0	16.4	0	1.7	0	7	0	0	0	0	0	6.1
[M;-]nos-GAL4:VP16;cifA;cifB x [F;-]nos-GAL4:VP16;cifA;cifB	96.9	98.4	98.3	97.1	95.7	96.7	97.8	96.6	97.7	100	98.8	98.8	95.1	84	76.3	88.3	25.3	100	95.8	97.2	91.7	87.9	98.2	98	89.4	56.8	80
[M;-]nos-GAL4:VP16;cifA;cifB x [F;+]wt	96.1	95.9	100	95.6	93.9	100	96.8	89.8	94.8	91.2	91.1	92.5	96.2	93.3	100	97.5	97.4	91.9	93.3
[M;+]wt x [F;-]nos-GAL4:VP16;cifA	99	98.9	96.6	98.8	98.8	80.2	92.4	96.2	94.6	100	98.6	95.5	96.8	96.7	96.6	100	64.2	0	100	0	96.6
[M;+]wt x [F;+]wt	95	98.6	95.5	94	95.5	98.4	95.1	95.1	93.3	94.8	94.8	98.2	89.5	92.5	94.2	96.1	98	94	95.7	97.8	89.1	93.3	97.7	95.5	100	94.6	88

## Sheet: Fig. 4 replicate
Samples with fewer than 25 embryos were removed. Rationale described in methods.
Cross	% Embryonic Hatching
[M;+]wt x [F;-]nos-GAL4:VP16;wt	1.9	0	12.3	0	5.2	0	15.1	0	20.4	2.1	10.4	23.9	0	0	0	0	0	14.3	0	0	0	0
[M;-]nos-GAL4:VP16;cifA;cifB x [F;-]nos-GAL4:VP16;wt	0	0	0.9	0	1.9	0	2	0	1	0	0	0	0	0	0	0	0	2.6	0	0	1.4	0	0	1.4	1.4	0	0	0	0	0	0	0	0	0	0	0	0	0	0
[M;-]nos-GAL4:VP16;cifA;cifB x [F;-]nos-GAL4:VP16;cifA	95.3	94.3	98	99	97.8	97.7	97.6	93.5	100	97.3	88.6	98.5	98.5	98.5	98.5	98.5	90.8	88.9	96.7	100	90	0	96.5	98.2	98.2	98.1	98.1	88.2	96	78	85.4	100	93.6	82.2	93	95.3	89.7	91.9	97.2	94.4	100
[M;-]nos-GAL4:VP16;cifA;cifB x [F;-]nos-GAL4:VP16;cifB	2.6	0	0	0	0	0	0	0	0	0	0	0	0	0	0	0	0	0	0	0	0	3.2	0	0	0	0
[M;-]nos-GAL4:VP16;cifA;cifB x [F;-]nos-GAL4:VP16;cifA;cifB	98.3	99.2	100	99	99	99	94.9	94.4	98.6	98.4	95.2	87.3	82.3	98.4	68.9	98.3	93.2	54.2	98.2	92.9	89.1	63	72.2	90	97.9	87.2	95.2	0	94.9	48.6	90.6	96.9	100	83.9	93.5	6.7
[M;-]nos-GAL4:VP16;cifA;cifB x [F;+]wt	94.1	96.7	96.4	92.7	96.4	90.4	88.5	93.5	84.8	88.9	95.3	95.1	70.7	87.2	100	75	91.4	81.3	90.6	75	92.6	61.5
[M;+]wt x [F;-]nos-GAL4:VP16;cifA	90.9	96.5	100	98.6	85.9	91.5	97.1	79.7	96.6	0	91.4	0
[M;+]wt x [F;+]wt	78.7	64.9	87.9	90	46.4	85.2	7.7	80	88	76

## Sheet: Fig. 5
Samples with fewer than 25 embryos were removed. Rationale described in methods.
Cross	% Embryonic Hatching
[M;+]wt x [F;-]wt	29.9	7.2	0	4.3	18.7	25	18.6	20	27.5	15.6	21.1	80.3	0	13.5	5.9	32.4	0	25	23.1	42.6	2.3	0	0	0	0
[M;-]nos-GAL4:VP16;cifA x [F;-]wt	98.2	92	99.1	96.3	97.2	100	95.9	97.8	97.8	97.8	98.9	100	92	91.7	100	95.2	97.6	86.6	100	97.5	92.1	87.8	98.6	89	75	70.8	95.8	100	98.6	95.6	98.4	83.3	93.1	20.8	93.6	70.5
[M;-]nos-GAL4:VP16;cifB x [F;-]wt	93.8	95.5	96.3	99.1	98.1	80.8	90.8	93.9	92.8	80.2	94.7	96.7	95.6	73.3	97.7	70.9	91.9	84.9	95.3	92.9	97.6	97.6	91.7	98.8	98.8	96.3	97.5	96.3	85.7	94.7	90.5	91.8	97.3	94.4	79.4	82.4	91.2	89.4	90.8	3.2	0	36.5	97.9	90.2	79.5	0
[M;-]nos-GAL4:VP16;cifA;cifB x [F;-]wt	0	0	2	0	0	0	1.1	0	0	0	0	0	0	2.6	0	1.3	1.4	0	0	0	0	0	0	3	1.5	0	0	0	2.3	0
[M;-]nos-GAL4:VP16;cifA;cifB x [F;+]wt	88.2	98	96	97.9	100	98.9	97.8	93.5	93.4	98.9	97.7	90.8	95.3	62.4	96.4	93.9	86.6	93.8	96.3	93.7	97.4	93.6	88.2	46.5	77.6	86.6	77.6	90.9	94.5	0	94.1

## Sheet: Fig. 5 replicate
Samples with fewer than 25 embryos were removed. Rationale described in methods.
Cross	% Embryonic Hatching
[M;+]wt x [F;-]wt	13.8	14.3	13.5	12.3	13	11.1	0	1.7	4	0	4.2	6.5	30.4	2.2	0	38.6	12.8	0	0	12.5	0
[M;-]nos-GAL4:VP16;cifA x [F;-]wt	96.5	84	75.7	86.5	94.5	98.6	94.4	89.9	92.6	82.8	90.5	67.2	91.8	96.7	71.9	94.6	98.2	67.3	58.8	82.4	52.9	94	89.8	93.5	77.8	81.8	95.5	72.1	69.8	90.7	82.1	92.3	94.4	52.8	48.6	80	77.4	58.6	85.7	73.1
[M;-]nos-GAL4:VP16;cifB x [F;-]wt	88.2	46.7	94.4	65.7	0	85.7	77.8	78.7	90	74.1	35.1	18.5	56.6	67.9	81.1	84.3	60.4	17	87	48.9	95.6	51.1	58.1	58.1	88.1	69	82.1	89.2	80.6	71.4	55.9	15.6	87.1	61.3	83.9	77.4	40	62.1	100	57.1	82.1	74.1
[M;-]nos-GAL4:VP16;cifA;cifB x [F;-]wt	0	0	0	0	0	0	0	2.1	0	0	0	0	0	0	0	0	0	0	0	0	0	0	0	0	0	0
[M;-]nos-GAL4:VP16;cifA;cifB x [F;+]wt	96.3	84.6	77.6	86.8	80.6	81.8	86.2	90.6	95	86.4	100	78.2	90.7	92.5	80	89.8	97.9	84.8	90.9	53.5	90.2	59	94.3	56.7	63

## Sheet: Fig. S1A
[M;-]nos-gal4-tubulin;cifA;cifB x [F;-]wt		[M;-]nos-gal4:VP16;cifA;cifB x [F;-]wt
Fold expression of cifA relative to rp49	Fold expression of cifB relative to rp49	Fold expression of cifA relative to rp49	Fold expression of cifB relative to rp49
0.010714	0.0229178	0.00569291	0.00999876
0.00737897	0.014772	0.00712867	0.0134589
0.00596261	0.0139323	0.00645252	0.0137786
0.00519966	0.00940279	0.0116558	0.0217604
0.00992668	0.0212892	0.00734375	0.0168506
0.0132874	0.0299906	0.00730464	0.0130944
0.0122122	0.0347347	0.00841528	0.0178769
0.0123324	0.0249678	0.00900771	0.0166663
0.0096297	0.0258016	0.0062738	0.0167451
0.0098468	0.0200155	0.0045626	0.0109081
0.0084465	0.0173295	0.00944235	0.0178486
0.0124475	0.0287038	0.00819264	0.0174179
0.00926447	0.0227827	0.0100896	0.0222064
		0.00839901	0.0201036
		0.00754801	0.0167803

[truncated: 2 more sheets: Fig. S1B, Fig. S1C]
